# Supplementary material for: New species of Plateros Bourgeois, 1879 (Coleoptera, Lycidae) from Hainan Island, China
Source: Zookeys. 2026 Apr 17;1277:281–300. doi: 10.3897/zookeys.1277.184735 (PMC13109737; doi:10.3897/zookeys.1277.184735)
Supplement: XML Treatment for Plateros belokobylskyi [file zookeys.1277.184735-treatment1.xml]

<!DOCTYPE tp:taxon-treatment
  PUBLIC "-//TaxonX//DTD Taxonomic Treatment Publishing DTD v0 20100105//EN" "tax-treatment-NSO.dtd">
<tp:taxon-treatment xmlns:tp="http://www.plazi.org/taxpub"><tp:treatment-meta><kwd-group><label>Taxon classification</label><kwd>
                <named-content content-type="kingdom">Animalia</named-content>
              </kwd><kwd>
                <named-content content-type="order">Coleoptera</named-content>
              </kwd><kwd>
                <named-content content-type="family">Lycidae</named-content>
              </kwd></kwd-group><mixed-citation publication-type="journal"><person-group><name><surname>Wang</surname><given-names>Chengtao</given-names></name><name><surname>Yang</surname><given-names>Yuxia</given-names></name><name><surname>Fang</surname><given-names>Chen</given-names></name><name><surname>Yang</surname><given-names>Xingke</given-names></name><name><surname>Liu</surname><given-names>Haoyu</given-names></name></person-group><article-title>New species of <italic><tp:taxon-name><tp:taxon-name-part taxon-name-part-type="genus" reg="Plateros">Plateros</tp:taxon-name-part></tp:taxon-name></italic> Bourgeois, 1879 (<tp:taxon-name><tp:taxon-name-part taxon-name-part-type="order" reg="Coleoptera">Coleoptera</tp:taxon-name-part></tp:taxon-name>, <tp:taxon-name><tp:taxon-name-part taxon-name-part-type="family" reg="Lycidae">Lycidae</tp:taxon-name-part></tp:taxon-name>) from Hainan Island, China</article-title><source>Zookeys</source><day>17</day><month>04</month><year>2026</year><volume>1277</volume><fpage>281</fpage><lpage>300</lpage><pub-id pub-id-type="doi">10.3897/zookeys.1277.184735</pub-id></mixed-citation></tp:treatment-meta><tp:nomenclature><tp:taxon-name><object-id xmlns:xlink="http://www.w3.org/1999/xlink" content-type="arpha" xlink:type="simple">44E25EFC-0C90-528D-98BA-41D3DE094226</object-id>
                    		<tp:taxon-name-part taxon-name-part-type="genus" reg="Plateros">Plateros</tp:taxon-name-part> <tp:taxon-name-part taxon-name-part-type="species" reg="belokobylskyi">belokobylskyi</tp:taxon-name-part>
                    	</tp:taxon-name><tp:taxon-authority>Kazantsev, 2011</tp:taxon-authority><xref ref-type="fig" rid="F1">Figs 1A</xref><xref ref-type="fig" rid="F1">, 1B</xref><xref ref-type="fig" rid="F2">, 2A–C</xref><tp:nomenclature-citation-list><tp:nomenclature-citation><tp:taxon-name><tp:taxon-name-part taxon-name-part-type="genus" reg="Plateros">Plateros</tp:taxon-name-part> <tp:taxon-name-part taxon-name-part-type="species" reg="belokobylskyi">belokobylskyi</tp:taxon-name-part></tp:taxon-name><comment> Kazantsev, 2011: 168, figs 55–56; 2021: 53, figs 47, 155–156.</comment></tp:nomenclature-citation></tp:nomenclature-citation-list></tp:nomenclature><tp:treatment-sec sec-type="Material examined"><title>Material examined.</title><p>China • Hainan: 1♂ (<abbrev xmlns:xlink="http://www.w3.org/1999/xlink" content-type="institution" xlink:title="Museum of Hebei University, Baoding, China" xlink:type="simple">MHBU</abbrev>), Ledong, Jianfeng, Mingfeng Valley, 3.vi. 2014, leg. J. Y. Su; 1♂ (<abbrev xmlns:xlink="http://www.w3.org/1999/xlink" content-type="institution" xlink:title="Museum of Hebei University, Baoding, China" xlink:type="simple">MHBU</abbrev>), Ledong, Jianfeng, Tianchi, 100 m, 5.vi.2014, leg. J. Y. Su; 1♀ (<abbrev xmlns:xlink="http://www.w3.org/1999/xlink" content-type="institution" xlink:title="Institute of Zoology, Chinese Academy of Sciences, Beijing, China" xlink:type="simple">IZAS</abbrev>), Baisha, Nankai, Nanmaola, 1261 m, 14.v.2009, leg. X. L. Huang.</p></tp:treatment-sec><tp:treatment-sec sec-type="Descriptive notes"><title>Descriptive notes.</title><p>Body length 6.2–8.5 mm (both sexes), width at humeri 1.7–2.8 mm (both sexes).</p><p><bold>Male</bold> (Fig. <xref ref-type="fig" rid="F1">1A</xref>). Body black. Pronotum red, with a round brown spot on middle disc. Elytra red. Surface covered with short, brownish-yellow pubescence.</p><fig id="F1" position="float" orientation="portrait"><object-id xmlns:xlink="http://www.w3.org/1999/xlink" content-type="doi" xlink:type="simple">10.3897/zookeys.1277.184735.figure1</object-id><object-id xmlns:xlink="http://www.w3.org/1999/xlink" content-type="arpha" xlink:type="simple">013E7332-151D-5492-80BC-AB878A4A7308</object-id><label>Figure 1.</label><caption><p>Habitus, dorsal view. <bold>A</bold>. Male <italic><tp:taxon-name><tp:taxon-name-part taxon-name-part-type="genus" reg="Plateros">Plateros</tp:taxon-name-part> <tp:taxon-name-part taxon-name-part-type="species" reg="belokobylskyi">belokobylskyi</tp:taxon-name-part></tp:taxon-name></italic> Kazantsev, 2011; <bold>B</bold>. Female <italic><tp:taxon-name><tp:taxon-name-part taxon-name-part-type="genus" reg="Plateros">P.</tp:taxon-name-part> <tp:taxon-name-part taxon-name-part-type="species" reg="belokobylskyi">belokobylskyi</tp:taxon-name-part></tp:taxon-name></italic>; <bold>C</bold>. Male <italic><tp:taxon-name><tp:taxon-name-part taxon-name-part-type="genus" reg="Plateros">P.</tp:taxon-name-part> <tp:taxon-name-part taxon-name-part-type="species" reg="binhanus">binhanus</tp:taxon-name-part></tp:taxon-name></italic> (Pic, 1925). Scale bars: 2.0 mm.</p></caption><graphic xmlns:xlink="http://www.w3.org/1999/xlink" xlink:href="zookeys-1277-281_article-184735__-g001.jpg" id="oo_1598359.jpg" position="float" orientation="portrait" xlink:type="simple"><uri content-type="original_file" xlink:type="simple">https://binary.pensoft.net/fig/1598359</uri></graphic></fig><p><bold><italic>Head</italic></bold> slightly convex dorsally; eyes small, interocular distance 2.0× eye diameter. Antennae serrate, reaching elytral middle when inclined; antennomeres III–X triangular, with their length 1.0–1.5× width; antennomere III 3.0× longer than II; antennomere IV 1.3× longer than III; antennomeres IV–XI subequal in length.</p><p><bold><italic>Pronotum</italic></bold> nearly trapezoidal, width 1.6× length; anterior margin slightly arched forward, lateral margins sinuate, posterior margin bisinuate; anterior angles obtusely rounded, posterior angles sharp and postero-laterally projecting.</p><p><bold><italic>Elytra</italic></bold> widened posteriorly, length 3.0× width, 6.0× longer than pronotum at midlength; primary costae more distinct than secondary costae at humeri.</p><p><bold><italic>Phallus</italic></bold> slender, 3.2× as long as phallobase, subequal in width along whole length (Fig. <xref ref-type="fig" rid="F2">2A, B</xref>), strongly bent ventrally, with apical part at a 90° angle to basal part, truncate at apex, with a small tooth in middle of ventral and dorsal sides, respectively, hardly globally expanded near base (Fig. <xref ref-type="fig" rid="F2">2C</xref>).</p><fig id="F2" position="float" orientation="portrait"><object-id xmlns:xlink="http://www.w3.org/1999/xlink" content-type="doi" xlink:type="simple">10.3897/zookeys.1277.184735.figure2</object-id><object-id xmlns:xlink="http://www.w3.org/1999/xlink" content-type="arpha" xlink:type="simple">67855476-B205-5F45-B221-EC49D909AA18</object-id><label>Figure 2.</label><caption><p>Aedeagus. <bold>A–C</bold>. <italic><tp:taxon-name><tp:taxon-name-part taxon-name-part-type="genus" reg="Plateros">Plateros</tp:taxon-name-part> <tp:taxon-name-part taxon-name-part-type="species" reg="belokobylskyi">belokobylskyi</tp:taxon-name-part></tp:taxon-name></italic> Kazantsev, 2011; <bold>D–F</bold>. <italic><tp:taxon-name><tp:taxon-name-part taxon-name-part-type="genus" reg="Plateros">P.</tp:taxon-name-part> <tp:taxon-name-part taxon-name-part-type="species" reg="binhanus">binhanus</tp:taxon-name-part></tp:taxon-name></italic> (Pic, 1925); <bold>G–I</bold>. <italic><tp:taxon-name><tp:taxon-name-part taxon-name-part-type="genus" reg="Plateros">P.</tp:taxon-name-part> <tp:taxon-name-part taxon-name-part-type="species" reg="chinensis">chinensis</tp:taxon-name-part></tp:taxon-name></italic> Waterhouse, 1879; <bold>J–L</bold>. <italic><tp:taxon-name><tp:taxon-name-part taxon-name-part-type="genus" reg="Plateros">P.</tp:taxon-name-part> <tp:taxon-name-part taxon-name-part-type="species" reg="hainanensis">hainanensis</tp:taxon-name-part></tp:taxon-name></italic> sp. nov. <bold>A, D, G, J</bold>. Dorsal view; <bold>B, E, H, K</bold>. Ventral view; <bold>C, F, I, L</bold>. Lateral view. Scale bars: 0.5 mm.</p></caption><graphic xmlns:xlink="http://www.w3.org/1999/xlink" xlink:href="zookeys-1277-281_article-184735__-g002.jpg" id="oo_1598360.jpg" position="float" orientation="portrait" xlink:type="simple"><uri content-type="original_file" xlink:type="simple">https://binary.pensoft.net/fig/1598360</uri></graphic></fig><p><bold>Female</bold> (Fig. <xref ref-type="fig" rid="F1">1B</xref>). Similar to male, but eyes smaller; interocular distance 2.2× eye diameter; antennae shorter, reaching basal 2/5 length of elytra when inclined.</p></tp:treatment-sec><tp:treatment-sec sec-type="Distribution"><title>Distribution.</title><p>China (new record: Hainan); Vietnam.</p></tp:treatment-sec><tp:treatment-sec sec-type="Remarks"><title>Remarks.</title><p>The female of this species is reported for the first time. Although the pronotum and aedeagus were illustrated in the original description (<xref ref-type="bibr" rid="B8">Kazantsev 2011</xref>), we provide macrophotographs of the habitus and aedeagus herein to exhibit details of these characters.</p></tp:treatment-sec><ref-list><ref id="B8"><mixed-citation xmlns:xlink="http://www.w3.org/1999/xlink" xlink:type="simple">Kazantsev SV (2011) New and little known taxa of <tp:taxon-name><tp:taxon-name-part taxon-name-part-type="tribe">Platerotini</tp:taxon-name-part></tp:taxon-name>, with a note on biogeography of the tribe (<tp:taxon-name><tp:taxon-name-part taxon-name-part-type="family">Lycidae</tp:taxon-name-part></tp:taxon-name>, <tp:taxon-name><tp:taxon-name-part taxon-name-part-type="order">Coleoptera</tp:taxon-name-part></tp:taxon-name>). Russian Entomological Journal 20(2): 155–191. <ext-link xlink:href="10.15298/rusentj.20.2.07" ext-link-type="doi" xlink:type="simple">https://doi.org/10.15298/rusentj.20.2.07</ext-link></mixed-citation></ref></ref-list></tp:taxon-treatment>
