# Supplementary material for: New species of Plateros Bourgeois, 1879 (Coleoptera, Lycidae) from Hainan Island, China
Source: Zookeys. 2026 Apr 17;1277:281–300. doi: 10.3897/zookeys.1277.184735 (PMC13109737; doi:10.3897/zookeys.1277.184735)
Supplement: XML Treatment for Plateros binhanus [file zookeys.1277.184735-treatment2.xml]

<!DOCTYPE tp:taxon-treatment
  PUBLIC "-//TaxonX//DTD Taxonomic Treatment Publishing DTD v0 20100105//EN" "tax-treatment-NSO.dtd">
<tp:taxon-treatment xmlns:tp="http://www.plazi.org/taxpub"><tp:treatment-meta><kwd-group><label>Taxon classification</label><kwd>
                <named-content content-type="kingdom">Animalia</named-content>
              </kwd><kwd>
                <named-content content-type="order">Coleoptera</named-content>
              </kwd><kwd>
                <named-content content-type="family">Lycidae</named-content>
              </kwd></kwd-group><mixed-citation publication-type="journal"><person-group><name><surname>Wang</surname><given-names>Chengtao</given-names></name><name><surname>Yang</surname><given-names>Yuxia</given-names></name><name><surname>Fang</surname><given-names>Chen</given-names></name><name><surname>Yang</surname><given-names>Xingke</given-names></name><name><surname>Liu</surname><given-names>Haoyu</given-names></name></person-group><article-title>New species of <italic><tp:taxon-name><tp:taxon-name-part taxon-name-part-type="genus" reg="Plateros">Plateros</tp:taxon-name-part></tp:taxon-name></italic> Bourgeois, 1879 (<tp:taxon-name><tp:taxon-name-part taxon-name-part-type="order" reg="Coleoptera">Coleoptera</tp:taxon-name-part></tp:taxon-name>, <tp:taxon-name><tp:taxon-name-part taxon-name-part-type="family" reg="Lycidae">Lycidae</tp:taxon-name-part></tp:taxon-name>) from Hainan Island, China</article-title><source>Zookeys</source><day>17</day><month>04</month><year>2026</year><volume>1277</volume><fpage>281</fpage><lpage>300</lpage><pub-id pub-id-type="doi">10.3897/zookeys.1277.184735</pub-id></mixed-citation></tp:treatment-meta><tp:nomenclature><tp:taxon-name><object-id xmlns:xlink="http://www.w3.org/1999/xlink" content-type="arpha" xlink:type="simple">50C696D1-3192-53C9-97F6-2D8FF1C870B2</object-id>
                    		<tp:taxon-name-part taxon-name-part-type="genus" reg="Plateros">Plateros</tp:taxon-name-part> <tp:taxon-name-part taxon-name-part-type="species" reg="binhanus">binhanus</tp:taxon-name-part>
                    	</tp:taxon-name><tp:taxon-authority>(Pic, 1925)</tp:taxon-authority><xref ref-type="fig" rid="F1">Figs 1C</xref><xref ref-type="fig" rid="F2">, 2D–F</xref><tp:nomenclature-citation-list><tp:nomenclature-citation><tp:taxon-name><tp:taxon-name-part taxon-name-part-type="genus" reg="Ditoneces">Ditoneces</tp:taxon-name-part> <tp:taxon-name-part taxon-name-part-type="species" reg="binhanus">binhanus</tp:taxon-name-part></tp:taxon-name><comment> Pic, 1925: 10.</comment></tp:nomenclature-citation><tp:nomenclature-citation><tp:taxon-name><tp:taxon-name-part taxon-name-part-type="genus" reg="Plateros">Plateros</tp:taxon-name-part> <tp:taxon-name-part taxon-name-part-type="species" reg="binhanus">binhanus</tp:taxon-name-part></tp:taxon-name><comment>: <xref ref-type="bibr" rid="B11">Kazantsev 2021</xref>: 55, figs 44, 151–152.</comment></tp:nomenclature-citation></tp:nomenclature-citation-list></tp:nomenclature><tp:treatment-sec sec-type="Material examined"><title>Material examined.</title><p>China • Hainan: 1♂ (<abbrev xmlns:xlink="http://www.w3.org/1999/xlink" content-type="institution" xlink:title="Museum of Hebei University, Baoding, China" xlink:type="simple">MHBU</abbrev>), Baisha, Nansha, Yashi vill., 333 m, 21.v.2014, leg. J. Y. Su.</p></tp:treatment-sec><tp:treatment-sec sec-type="Descriptive notes"><title>Descriptive notes.</title><p>Body length7.5–7.8 mm (male), width at humeri 1.7–1.9 mm (male).</p><p><bold>Male</bold> (Fig. <xref ref-type="fig" rid="F1">1C</xref>). Body black. Pronotum and elytra yellow. Surface covered with short, brownish-yellow pubescence.</p><p><bold><italic>Head</italic></bold> slightly convex dorsally; eyes large, interocular distance 1.2× eye diameter. Antennae pectinate, reaching apical 1/5 length of elytra when inclined; antennomeres III–X with slender lamella, 1.3–2.4× longer than corresponding joint itself; antennomere III 2.3× longer than II; antennomere IV 1.1× longer than III; anntenomeres IV–X subequal in length.</p><p><bold><italic>Pronotum</italic></bold> trapezoidal, width 1.6× length; anterior margin arched forward, lateral margins sinuate, posterior margin bisinuate; anterior angles obtusely rounded, posterior angles sharp and distinctly projected postero-laterally.</p><p><bold><italic>Elytra</italic></bold> widened posteriorly, length 2.8× width, 5.4× longer than pronotum at midlength; both primary and secondary costae slightly developed.</p><p><bold><italic>Phallus</italic></bold> slender, 4.0× as long as phallobase, screw-shaped, tapered apically in apical 1/3, where longitudinally grooved in middle (Fig. <xref ref-type="fig" rid="F2">2D, E</xref>), widened and twisted in middle part (Fig. <xref ref-type="fig" rid="F2">2D–F</xref>), with a triangular dorsal protuberance at basal 1/3 (Fig. <xref ref-type="fig" rid="F2">2F</xref>), feebly globally expanded near base (Fig. <xref ref-type="fig" rid="F2">2D–F</xref>).</p></tp:treatment-sec><tp:treatment-sec sec-type="Distribution"><title>Distribution.</title><p>China (new record: Hainan); Vietnam, Laos, Thailand.</p></tp:treatment-sec><tp:treatment-sec sec-type="Remarks"><title>Remarks.</title><p>This species was originally described by <xref ref-type="bibr" rid="B19">Pic (1925)</xref> and has recently been well illustrated by <xref ref-type="bibr" rid="B11">Kazantsev (2021)</xref>, enabling its recognition and first recorded occurrence in China.</p></tp:treatment-sec><tp:treatment-sec><!--Section generated to contain objects referenced in tp:taxon-treatment.--><fig id="F1" position="float" orientation="portrait"><object-id xmlns:xlink="http://www.w3.org/1999/xlink" content-type="doi" xlink:type="simple">10.3897/zookeys.1277.184735.figure1</object-id><object-id xmlns:xlink="http://www.w3.org/1999/xlink" content-type="arpha" xlink:type="simple">013E7332-151D-5492-80BC-AB878A4A7308</object-id><label>Figure 1.</label><caption><p>Habitus, dorsal view. <bold>A</bold>. Male <italic><tp:taxon-name><tp:taxon-name-part taxon-name-part-type="genus" reg="Plateros">Plateros</tp:taxon-name-part> <tp:taxon-name-part taxon-name-part-type="species" reg="belokobylskyi">belokobylskyi</tp:taxon-name-part></tp:taxon-name></italic> Kazantsev, 2011; <bold>B</bold>. Female <italic><tp:taxon-name><tp:taxon-name-part taxon-name-part-type="genus" reg="Plateros">P.</tp:taxon-name-part> <tp:taxon-name-part taxon-name-part-type="species" reg="belokobylskyi">belokobylskyi</tp:taxon-name-part></tp:taxon-name></italic>; <bold>C</bold>. Male <italic><tp:taxon-name><tp:taxon-name-part taxon-name-part-type="genus" reg="Plateros">P.</tp:taxon-name-part> <tp:taxon-name-part taxon-name-part-type="species" reg="binhanus">binhanus</tp:taxon-name-part></tp:taxon-name></italic> (Pic, 1925). Scale bars: 2.0 mm.</p></caption><graphic xmlns:xlink="http://www.w3.org/1999/xlink" xlink:href="zookeys-1277-281_article-184735__-g001.jpg" id="oo_1598359.jpg" position="float" orientation="portrait" xlink:type="simple"><uri content-type="original_file" xlink:type="simple">https://binary.pensoft.net/fig/1598359</uri></graphic></fig><fig id="F2" position="float" orientation="portrait"><object-id xmlns:xlink="http://www.w3.org/1999/xlink" content-type="doi" xlink:type="simple">10.3897/zookeys.1277.184735.figure2</object-id><object-id xmlns:xlink="http://www.w3.org/1999/xlink" content-type="arpha" xlink:type="simple">67855476-B205-5F45-B221-EC49D909AA18</object-id><label>Figure 2.</label><caption><p>Aedeagus. <bold>A–C</bold>. <italic><tp:taxon-name><tp:taxon-name-part taxon-name-part-type="genus" reg="Plateros">Plateros</tp:taxon-name-part> <tp:taxon-name-part taxon-name-part-type="species" reg="belokobylskyi">belokobylskyi</tp:taxon-name-part></tp:taxon-name></italic> Kazantsev, 2011; <bold>D–F</bold>. <italic><tp:taxon-name><tp:taxon-name-part taxon-name-part-type="genus" reg="Plateros">P.</tp:taxon-name-part> <tp:taxon-name-part taxon-name-part-type="species" reg="binhanus">binhanus</tp:taxon-name-part></tp:taxon-name></italic> (Pic, 1925); <bold>G–I</bold>. <italic><tp:taxon-name><tp:taxon-name-part taxon-name-part-type="genus" reg="Plateros">P.</tp:taxon-name-part> <tp:taxon-name-part taxon-name-part-type="species" reg="chinensis">chinensis</tp:taxon-name-part></tp:taxon-name></italic> Waterhouse, 1879; <bold>J–L</bold>. <italic><tp:taxon-name><tp:taxon-name-part taxon-name-part-type="genus" reg="Plateros">P.</tp:taxon-name-part> <tp:taxon-name-part taxon-name-part-type="species" reg="hainanensis">hainanensis</tp:taxon-name-part></tp:taxon-name></italic> sp. nov. <bold>A, D, G, J</bold>. Dorsal view; <bold>B, E, H, K</bold>. Ventral view; <bold>C, F, I, L</bold>. Lateral view. Scale bars: 0.5 mm.</p></caption><graphic xmlns:xlink="http://www.w3.org/1999/xlink" xlink:href="zookeys-1277-281_article-184735__-g002.jpg" id="oo_1598360.jpg" position="float" orientation="portrait" xlink:type="simple"><uri content-type="original_file" xlink:type="simple">https://binary.pensoft.net/fig/1598360</uri></graphic></fig></tp:treatment-sec><ref-list><ref id="B11"><mixed-citation xmlns:xlink="http://www.w3.org/1999/xlink" xlink:type="simple">Kazantsev SV (2021) A review of <italic><tp:taxon-name><tp:taxon-name-part taxon-name-part-type="genus">Plateros</tp:taxon-name-part></tp:taxon-name></italic> Bourgeois, 1879 of Indochina (<tp:taxon-name><tp:taxon-name-part taxon-name-part-type="order">Coleoptera</tp:taxon-name-part></tp:taxon-name>: <tp:taxon-name><tp:taxon-name-part taxon-name-part-type="family">Lycidae</tp:taxon-name-part></tp:taxon-name>). Russian Entomological Journal 30(1): 47–73. <ext-link xlink:href="10.15298/rusentj.30.1.07" ext-link-type="doi" xlink:type="simple">https://doi.org/10.15298/rusentj.30.1.07</ext-link></mixed-citation></ref><ref id="B19"><mixed-citation xmlns:xlink="http://www.w3.org/1999/xlink" xlink:type="simple">Pic M (1925) Malacodermes éxotiques. L’Echange, Revue Linneenne 41 [hors-texte] 418–422: 1–20.</mixed-citation></ref></ref-list></tp:taxon-treatment>
