# Supplementary material for: New species of Plateros Bourgeois, 1879 (Coleoptera, Lycidae) from Hainan Island, China
Source: Zookeys. 2026 Apr 17;1277:281–300. doi: 10.3897/zookeys.1277.184735 (PMC13109737; doi:10.3897/zookeys.1277.184735)
Supplement: XML Treatment for Plateros chinensis [file zookeys.1277.184735-treatment3.xml]

<!DOCTYPE tp:taxon-treatment
  PUBLIC "-//TaxonX//DTD Taxonomic Treatment Publishing DTD v0 20100105//EN" "tax-treatment-NSO.dtd">
<tp:taxon-treatment xmlns:tp="http://www.plazi.org/taxpub"><tp:treatment-meta><kwd-group><label>Taxon classification</label><kwd>
                <named-content content-type="kingdom">Animalia</named-content>
              </kwd><kwd>
                <named-content content-type="order">Coleoptera</named-content>
              </kwd><kwd>
                <named-content content-type="family">Lycidae</named-content>
              </kwd></kwd-group><mixed-citation publication-type="journal"><person-group><name><surname>Wang</surname><given-names>Chengtao</given-names></name><name><surname>Yang</surname><given-names>Yuxia</given-names></name><name><surname>Fang</surname><given-names>Chen</given-names></name><name><surname>Yang</surname><given-names>Xingke</given-names></name><name><surname>Liu</surname><given-names>Haoyu</given-names></name></person-group><article-title>New species of <italic><tp:taxon-name><tp:taxon-name-part taxon-name-part-type="genus" reg="Plateros">Plateros</tp:taxon-name-part></tp:taxon-name></italic> Bourgeois, 1879 (<tp:taxon-name><tp:taxon-name-part taxon-name-part-type="order" reg="Coleoptera">Coleoptera</tp:taxon-name-part></tp:taxon-name>, <tp:taxon-name><tp:taxon-name-part taxon-name-part-type="family" reg="Lycidae">Lycidae</tp:taxon-name-part></tp:taxon-name>) from Hainan Island, China</article-title><source>Zookeys</source><day>17</day><month>04</month><year>2026</year><volume>1277</volume><fpage>281</fpage><lpage>300</lpage><pub-id pub-id-type="doi">10.3897/zookeys.1277.184735</pub-id></mixed-citation></tp:treatment-meta><tp:nomenclature><tp:taxon-name><object-id xmlns:xlink="http://www.w3.org/1999/xlink" content-type="arpha" xlink:type="simple">B0D8D399-F7EB-5602-B5CC-0DE05E639795</object-id>
                    		<tp:taxon-name-part taxon-name-part-type="genus" reg="Plateros">Plateros</tp:taxon-name-part> <tp:taxon-name-part taxon-name-part-type="species" reg="chinensis">chinensis</tp:taxon-name-part>
                    	</tp:taxon-name><tp:taxon-authority>Waterhouse, 1879</tp:taxon-authority><xref ref-type="fig" rid="F2">Figs 2G–I</xref><xref ref-type="fig" rid="F3">, 3A</xref><xref ref-type="fig" rid="F3">, 3B</xref><tp:nomenclature-citation-list><tp:nomenclature-citation><tp:taxon-name><tp:taxon-name-part taxon-name-part-type="genus" reg="Plateros">Plateros</tp:taxon-name-part> <tp:taxon-name-part taxon-name-part-type="species" reg="chinensis">chinensis</tp:taxon-name-part></tp:taxon-name><comment> Waterhouse, 1879: 29, pl. 6, fig. 7; <xref ref-type="bibr" rid="B3">Bocáková and Bocak 2007</xref>: 219; <xref ref-type="bibr" rid="B5">Fang et al. 2024</xref>: 135, figs 1, 2A, B, 3A–C.</comment></tp:nomenclature-citation><tp:nomenclature-citation><tp:taxon-name><tp:taxon-name-part taxon-name-part-type="genus" reg="Melaneros">Melaneros</tp:taxon-name-part> <tp:taxon-name-part taxon-name-part-type="species" reg="chinensis">chinensis</tp:taxon-name-part></tp:taxon-name><comment>: <xref ref-type="bibr" rid="B1">Bocáková 1997</xref>: 177, figs 15, 16, 51, 71.</comment></tp:nomenclature-citation><tp:nomenclature-citation><tp:taxon-name><tp:taxon-name-part taxon-name-part-type="genus" reg="Plateros">Plateros</tp:taxon-name-part> <tp:taxon-name-part taxon-name-part-type="species" reg="annamitus">annamitus</tp:taxon-name-part></tp:taxon-name><comment> Pic, 1921: 7. Synonymised by <xref ref-type="bibr" rid="B11">Kazantsev 2021</xref>: 55.</comment></tp:nomenclature-citation><tp:nomenclature-citation><tp:taxon-name><tp:taxon-name-part taxon-name-part-type="genus" reg="Plateros">Plateros</tp:taxon-name-part> <tp:taxon-name-part taxon-name-part-type="species" reg="elisus">elisus</tp:taxon-name-part></tp:taxon-name><comment> Pic, 1921: 7. Synonymised by <xref ref-type="bibr" rid="B11">Kazantsev 2021</xref>: 55.</comment></tp:nomenclature-citation><tp:nomenclature-citation><tp:taxon-name><tp:taxon-name-part taxon-name-part-type="genus" reg="Plateros">Plateros</tp:taxon-name-part> <tp:taxon-name-part taxon-name-part-type="species" reg="formosanus">formosanus</tp:taxon-name-part></tp:taxon-name><comment> Pic, 1921: 7. Synonymised by <xref ref-type="bibr" rid="B1">Bocáková 1997</xref>: 177.</comment></tp:nomenclature-citation><tp:nomenclature-citation><tp:taxon-name><tp:taxon-name-part taxon-name-part-type="genus" reg="Plateros">Plateros</tp:taxon-name-part> <tp:taxon-name-part taxon-name-part-type="species" reg="formosanus">formosanus</tp:taxon-name-part> <tp:taxon-name-part taxon-name-part-type="infraspecific-rank">var.</tp:taxon-name-part> <tp:taxon-name-part taxon-name-part-type="variety" reg="nigrolineatus">nigrolineatus</tp:taxon-name-part></tp:taxon-name><comment> Pic, 1921: 7. Synonymised by <xref ref-type="bibr" rid="B17">Matsuda 2009</xref>: 168.</comment></tp:nomenclature-citation><tp:nomenclature-citation><tp:taxon-name><tp:taxon-name-part taxon-name-part-type="genus" reg="Plateros">Plateros</tp:taxon-name-part> <tp:taxon-name-part taxon-name-part-type="species" reg="sycophanta">sycophanta</tp:taxon-name-part></tp:taxon-name><comment> Fairmaire, 1889: 352. Synonymised by <xref ref-type="bibr" rid="B1">Bocáková 1997</xref>: 177.</comment></tp:nomenclature-citation><tp:nomenclature-citation><tp:taxon-name><tp:taxon-name-part taxon-name-part-type="genus" reg="Plateros">Plateros</tp:taxon-name-part> <tp:taxon-name-part taxon-name-part-type="species" reg="flavomarginatus">flavomarginatus</tp:taxon-name-part></tp:taxon-name><comment> Kleine, 1936: 264. Synonymised by <xref ref-type="bibr" rid="B1">Bocáková 1997</xref>: 177.</comment></tp:nomenclature-citation></tp:nomenclature-citation-list></tp:nomenclature><tp:treatment-sec sec-type="Material examined"><title>Material examined.</title><p>China • Hainan: 1♂ (<abbrev xmlns:xlink="http://www.w3.org/1999/xlink" content-type="institution" xlink:title="Museum of Hebei University, Baoding, China" xlink:type="simple">MHBU</abbrev>), Changjiang, Bawangling, 1002 m, 30.v.2014, leg. J. Y. Su; • 1♂ (<abbrev xmlns:xlink="http://www.w3.org/1999/xlink" content-type="institution" xlink:title="Institute of Zoology, Chinese Academy of Sciences, Beijing, China" xlink:type="simple">IZAS</abbrev>), Baisha, Nankai, Shifu vill., <named-content xmlns:xlink="http://www.w3.org/1999/xlink" content-type="dwc:verbatimCoordinates" xlink:type="simple">19.00063°N, 109.36757°E</named-content>, 392 m, 9.v.2009, leg. X. L. Huang; • 1♂ (<abbrev xmlns:xlink="http://www.w3.org/1999/xlink" content-type="institution" xlink:title="Institute of Zoology, Chinese Academy of Sciences, Beijing, China" xlink:type="simple">IZAS</abbrev>), Ledong, Jianfengling, Mingfeng Valley, <named-content xmlns:xlink="http://www.w3.org/1999/xlink" content-type="dwc:verbatimCoordinates" xlink:type="simple">18.74393°N, 108.84453°E</named-content>, 950 m, 3.v.2007, leg. D. Y. Ge; • 1♂ (<abbrev xmlns:xlink="http://www.w3.org/1999/xlink" content-type="institution" xlink:title="Institute of Zoology, Chinese Academy of Sciences, Beijing, China" xlink:type="simple">IZAS</abbrev>), Wenchang, Tongguling, 317 m, 18–19.iii.2008, leg. L. Li; • 1♂ 1♀ (<abbrev xmlns:xlink="http://www.w3.org/1999/xlink" content-type="institution" xlink:title="Museum of Hebei University, Baoding, China" xlink:type="simple">MHBU</abbrev>), Changjiang, Bawangling, 750 m, 5–7.vi.2008, leg. Y. B. Ba &amp; J. T. Lang; • 1♀ (<abbrev xmlns:xlink="http://www.w3.org/1999/xlink" content-type="institution" xlink:title="Museum of Hebei University, Baoding, China" xlink:type="simple">MHBU</abbrev>), Baisha, Nankai, Yashi vill., 21.v.2014, leg. J. Y. Su; • 1♀ (<abbrev xmlns:xlink="http://www.w3.org/1999/xlink" content-type="institution" xlink:title="Institute of Zoology, Chinese Academy of Sciences, Beijing, China" xlink:type="simple">IZAS</abbrev>), Touyuan, Hougang Mangrove Forest, <named-content xmlns:xlink="http://www.w3.org/1999/xlink" content-type="dwc:verbatimCoordinates" xlink:type="simple">19.62550°N, 110.79247°E</named-content>, 1 m, 24.v.2009, leg. X. L. Huang.</p></tp:treatment-sec><tp:treatment-sec sec-type="Distribution"><title>Distribution.</title><p>China (Hainan, Taiwan, Guangxi, Guangdong, Hong Kong, Hubei); Vietnam, Thailand, Cambodia.</p></tp:treatment-sec><tp:treatment-sec sec-type="Remarks"><title>Remarks.</title><p>This species is widely distributed in Indochina, including southern China (<xref ref-type="bibr" rid="B5">Fang et al. 2024</xref>), but it is found on Hainan Island for the first time in this study. Despite its broad distribution range, the morphology of this species, particularly in terms of general habitus (Fig. <xref ref-type="fig" rid="F3">3A, B</xref>) and aedeagus (Fig. <xref ref-type="fig" rid="F2">2G–I</xref>), is quite conservative (<xref ref-type="bibr" rid="B5">Fang et al. 2024</xref>: figs 2A, B, 3A–C). This morphological consistency serves as the basis for identifying these specimens from Hainan as <italic><tp:taxon-name><tp:taxon-name-part taxon-name-part-type="genus" reg="Plateros">P.</tp:taxon-name-part> <tp:taxon-name-part taxon-name-part-type="species" reg="chinensis">chinensis</tp:taxon-name-part></tp:taxon-name></italic>.</p><fig id="F3" position="float" orientation="portrait"><object-id xmlns:xlink="http://www.w3.org/1999/xlink" content-type="doi" xlink:type="simple">10.3897/zookeys.1277.184735.figure3</object-id><object-id xmlns:xlink="http://www.w3.org/1999/xlink" content-type="arpha" xlink:type="simple">BA762F64-3D03-5A90-8D66-C7DE70C85AD9</object-id><label>Figure 3.</label><caption><p>Habitus, dorsal view. <bold>A</bold>. Male <italic><tp:taxon-name><tp:taxon-name-part taxon-name-part-type="genus" reg="Plateros">Plateros</tp:taxon-name-part> <tp:taxon-name-part taxon-name-part-type="species" reg="chinensis">chinensis</tp:taxon-name-part></tp:taxon-name></italic> Waterhouse, 1879; <bold>B</bold>. Female <italic><tp:taxon-name><tp:taxon-name-part taxon-name-part-type="genus" reg="Plateros">P.</tp:taxon-name-part> <tp:taxon-name-part taxon-name-part-type="species" reg="chinensis">chinensis</tp:taxon-name-part></tp:taxon-name></italic>; <bold>C</bold>. Male <italic><tp:taxon-name><tp:taxon-name-part taxon-name-part-type="genus" reg="Plateros">P.</tp:taxon-name-part> <tp:taxon-name-part taxon-name-part-type="species" reg="hainanensis">hainanensis</tp:taxon-name-part></tp:taxon-name></italic> sp. nov.; <bold>D</bold>. Female <italic><tp:taxon-name><tp:taxon-name-part taxon-name-part-type="genus" reg="Plateros">P.</tp:taxon-name-part> <tp:taxon-name-part taxon-name-part-type="species" reg="hainanensis">hainanensis</tp:taxon-name-part></tp:taxon-name></italic> sp. nov. Scale bars: 2.0 mm.</p></caption><graphic xmlns:xlink="http://www.w3.org/1999/xlink" xlink:href="zookeys-1277-281_article-184735__-g003.jpg" id="oo_1598361.jpg" position="float" orientation="portrait" xlink:type="simple"><uri content-type="original_file" xlink:type="simple">https://binary.pensoft.net/fig/1598361</uri></graphic></fig></tp:treatment-sec><tp:treatment-sec><!--Section generated to contain objects referenced in tp:taxon-treatment.--><fig id="F2" position="float" orientation="portrait"><object-id xmlns:xlink="http://www.w3.org/1999/xlink" content-type="doi" xlink:type="simple">10.3897/zookeys.1277.184735.figure2</object-id><object-id xmlns:xlink="http://www.w3.org/1999/xlink" content-type="arpha" xlink:type="simple">67855476-B205-5F45-B221-EC49D909AA18</object-id><label>Figure 2.</label><caption><p>Aedeagus. <bold>A–C</bold>. <italic><tp:taxon-name><tp:taxon-name-part taxon-name-part-type="genus" reg="Plateros">Plateros</tp:taxon-name-part> <tp:taxon-name-part taxon-name-part-type="species" reg="belokobylskyi">belokobylskyi</tp:taxon-name-part></tp:taxon-name></italic> Kazantsev, 2011; <bold>D–F</bold>. <italic><tp:taxon-name><tp:taxon-name-part taxon-name-part-type="genus" reg="Plateros">P.</tp:taxon-name-part> <tp:taxon-name-part taxon-name-part-type="species" reg="binhanus">binhanus</tp:taxon-name-part></tp:taxon-name></italic> (Pic, 1925); <bold>G–I</bold>. <italic><tp:taxon-name><tp:taxon-name-part taxon-name-part-type="genus" reg="Plateros">P.</tp:taxon-name-part> <tp:taxon-name-part taxon-name-part-type="species" reg="chinensis">chinensis</tp:taxon-name-part></tp:taxon-name></italic> Waterhouse, 1879; <bold>J–L</bold>. <italic><tp:taxon-name><tp:taxon-name-part taxon-name-part-type="genus" reg="Plateros">P.</tp:taxon-name-part> <tp:taxon-name-part taxon-name-part-type="species" reg="hainanensis">hainanensis</tp:taxon-name-part></tp:taxon-name></italic> sp. nov. <bold>A, D, G, J</bold>. Dorsal view; <bold>B, E, H, K</bold>. Ventral view; <bold>C, F, I, L</bold>. Lateral view. Scale bars: 0.5 mm.</p></caption><graphic xmlns:xlink="http://www.w3.org/1999/xlink" xlink:href="zookeys-1277-281_article-184735__-g002.jpg" id="oo_1598360.jpg" position="float" orientation="portrait" xlink:type="simple"><uri content-type="original_file" xlink:type="simple">https://binary.pensoft.net/fig/1598360</uri></graphic></fig></tp:treatment-sec><ref-list><ref id="B3"><mixed-citation xmlns:xlink="http://www.w3.org/1999/xlink" xlink:type="simple">Bocáková M, Bocak L (2007) <tp:taxon-name><tp:taxon-name-part taxon-name-part-type="family">Lycidae</tp:taxon-name-part></tp:taxon-name>. In: Löbl I, Smetana A (Eds) Catalogue of Palaearctic <tp:taxon-name><tp:taxon-name-part taxon-name-part-type="order">Coleoptera</tp:taxon-name-part></tp:taxon-name>. Apollo Books, Stenstrup, 211–224. <ext-link xlink:href="10.1163/9789004260894_004" ext-link-type="doi" xlink:type="simple">https://doi.org/10.1163/9789004260894_004</ext-link></mixed-citation></ref><ref id="B5"><mixed-citation xmlns:xlink="http://www.w3.org/1999/xlink" xlink:type="simple">Fang C, Yang YX, Yang XK, Liu HY (2024) A review of <italic><tp:taxon-name><tp:taxon-name-part taxon-name-part-type="genus">Plateros</tp:taxon-name-part></tp:taxon-name></italic> Bourgeois, 1879 (<tp:taxon-name><tp:taxon-name-part taxon-name-part-type="order">Coleoptera</tp:taxon-name-part></tp:taxon-name>, <tp:taxon-name><tp:taxon-name-part taxon-name-part-type="family">Lycidae</tp:taxon-name-part></tp:taxon-name>) from southeastern China, with descriptions of six species from Nanling Mountains. Zootaxa 5528(1): 133–152. <ext-link xlink:href="10.11646/zootaxa.5528.1.12" ext-link-type="doi" xlink:type="simple">https://doi.org/10.11646/zootaxa.5528.1.12</ext-link></mixed-citation></ref><ref id="B1"><mixed-citation xmlns:xlink="http://www.w3.org/1999/xlink" xlink:type="simple">Bocáková M (1997) Revision of the genus <italic><tp:taxon-name><tp:taxon-name-part taxon-name-part-type="genus">Melaneros</tp:taxon-name-part></tp:taxon-name></italic> from China with a note on <italic><tp:taxon-name><tp:taxon-name-part taxon-name-part-type="genus">Ditoneces</tp:taxon-name-part></tp:taxon-name></italic> (<tp:taxon-name><tp:taxon-name-part taxon-name-part-type="order">Coleoptera</tp:taxon-name-part></tp:taxon-name>: <tp:taxon-name><tp:taxon-name-part taxon-name-part-type="family">Lycidae</tp:taxon-name-part></tp:taxon-name>). Acta Societatis Zoologicae Bohemiae 61: 175–190.</mixed-citation></ref><ref id="B11"><mixed-citation xmlns:xlink="http://www.w3.org/1999/xlink" xlink:type="simple">Kazantsev SV (2021) A review of <italic><tp:taxon-name><tp:taxon-name-part taxon-name-part-type="genus">Plateros</tp:taxon-name-part></tp:taxon-name></italic> Bourgeois, 1879 of Indochina (<tp:taxon-name><tp:taxon-name-part taxon-name-part-type="order">Coleoptera</tp:taxon-name-part></tp:taxon-name>: <tp:taxon-name><tp:taxon-name-part taxon-name-part-type="family">Lycidae</tp:taxon-name-part></tp:taxon-name>). Russian Entomological Journal 30(1): 47–73. <ext-link xlink:href="10.15298/rusentj.30.1.07" ext-link-type="doi" xlink:type="simple">https://doi.org/10.15298/rusentj.30.1.07</ext-link></mixed-citation></ref><ref id="B17"><mixed-citation xmlns:xlink="http://www.w3.org/1999/xlink" xlink:type="simple">Matsuda K (2009) Notes on the Lycid genus <italic><tp:taxon-name><tp:taxon-name-part taxon-name-part-type="genus">Plateros</tp:taxon-name-part></tp:taxon-name></italic> (<tp:taxon-name><tp:taxon-name-part taxon-name-part-type="order">Coleoptera</tp:taxon-name-part></tp:taxon-name>: <tp:taxon-name><tp:taxon-name-part taxon-name-part-type="family">Lycidae</tp:taxon-name-part></tp:taxon-name>) from East Asia, III. Two new species of the <italic><tp:taxon-name><tp:taxon-name-part taxon-name-part-type="genus">Plateros</tp:taxon-name-part> <tp:taxon-name-part taxon-name-part-type="species">chinensis</tp:taxon-name-part></tp:taxon-name></italic> complex in Taiwan. Entomological Review of Japan 64(2): 161–172.</mixed-citation></ref></ref-list></tp:taxon-treatment>
