# Supplementary material for: New species of Plateros Bourgeois, 1879 (Coleoptera, Lycidae) from Hainan Island, China
Source: Zookeys. 2026 Apr 17;1277:281–300. doi: 10.3897/zookeys.1277.184735 (PMC13109737; doi:10.3897/zookeys.1277.184735)
Supplement: XML Treatment for Plateros sinuatus [file zookeys.1277.184735-treatment6.xml]

<!DOCTYPE tp:taxon-treatment
  PUBLIC "-//TaxonX//DTD Taxonomic Treatment Publishing DTD v0 20100105//EN" "tax-treatment-NSO.dtd">
<tp:taxon-treatment xmlns:tp="http://www.plazi.org/taxpub"><tp:treatment-meta><kwd-group><label>Taxon classification</label><kwd>
                <named-content content-type="kingdom">Animalia</named-content>
              </kwd><kwd>
                <named-content content-type="order">Coleoptera</named-content>
              </kwd><kwd>
                <named-content content-type="family">Lycidae</named-content>
              </kwd></kwd-group><mixed-citation publication-type="journal"><person-group><name><surname>Wang</surname><given-names>Chengtao</given-names></name><name><surname>Yang</surname><given-names>Yuxia</given-names></name><name><surname>Fang</surname><given-names>Chen</given-names></name><name><surname>Yang</surname><given-names>Xingke</given-names></name><name><surname>Liu</surname><given-names>Haoyu</given-names></name></person-group><article-title>New species of <italic><tp:taxon-name><tp:taxon-name-part taxon-name-part-type="genus" reg="Plateros">Plateros</tp:taxon-name-part></tp:taxon-name></italic> Bourgeois, 1879 (<tp:taxon-name><tp:taxon-name-part taxon-name-part-type="order" reg="Coleoptera">Coleoptera</tp:taxon-name-part></tp:taxon-name>, <tp:taxon-name><tp:taxon-name-part taxon-name-part-type="family" reg="Lycidae">Lycidae</tp:taxon-name-part></tp:taxon-name>) from Hainan Island, China</article-title><source>Zookeys</source><day>17</day><month>04</month><year>2026</year><volume>1277</volume><fpage>281</fpage><lpage>300</lpage><pub-id pub-id-type="doi">10.3897/zookeys.1277.184735</pub-id></mixed-citation></tp:treatment-meta><tp:nomenclature><tp:taxon-name><object-id xmlns:xlink="http://www.w3.org/1999/xlink" content-type="arpha" xlink:type="simple">30DAA216-8DAD-5274-BFF2-F424B967182F</object-id>
                    		<tp:taxon-name-part taxon-name-part-type="genus" reg="Plateros">Plateros</tp:taxon-name-part> <tp:taxon-name-part taxon-name-part-type="species" reg="sinuatus">sinuatus</tp:taxon-name-part>
                    	
                    		<object-id xmlns:xlink="http://www.w3.org/1999/xlink" content-type="zoobank" xlink:type="simple">https://zoobank.org/D0D8A152-51C1-457A-84E5-5915F9CA881E</object-id>
                    	</tp:taxon-name><tp:taxon-authority>Yang, Wang &amp; Liu</tp:taxon-authority><tp:taxon-status xmlns:xlink="http://www.w3.org/1999/xlink" xlink:type="simple">sp. nov.</tp:taxon-status><xref ref-type="fig" rid="F4">Figs 4C</xref><xref ref-type="fig" rid="F4">, 4D</xref><xref ref-type="fig" rid="F5">, 5D–F</xref></tp:nomenclature><tp:treatment-sec sec-type="Type material"><title>Type material.</title><p><bold><italic>Holotype</italic></bold>. China • Hainan: ♂ (<abbrev xmlns:xlink="http://www.w3.org/1999/xlink" content-type="institution" xlink:title="Museum of Hebei University, Baoding, China" xlink:type="simple">MHBU</abbrev>), Wuzhishan, Shuiman, 637 m, 13.v.2013, leg. J. Y. Su. <bold><italic>Paratypes</italic></bold>. China • Hainan: 2♂♂ 3♀♀ (<abbrev xmlns:xlink="http://www.w3.org/1999/xlink" content-type="institution" xlink:title="Museum of Hebei University, Baoding, China" xlink:type="simple">MHBU</abbrev>), Wuzhishan Natural Reserve, 17.v.2014, leg. J. Y. Su; • 2♂♂ 1♀ (<abbrev xmlns:xlink="http://www.w3.org/1999/xlink" content-type="institution" xlink:title="Museum of Hebei University, Baoding, China" xlink:type="simple">MHBU</abbrev>), Wuzhishan, Shuiman, 637 m, 13.v.2013, leg. J. Y. Su; • 1♀ (<abbrev xmlns:xlink="http://www.w3.org/1999/xlink" content-type="institution" xlink:title="Museum of Hebei University, Baoding, China" xlink:type="simple">MHBU</abbrev>), Lingshui, Diaoluoshan, 950 m, 8.v.2014, leg. J. Y. Su; • 2♀♀ (<abbrev xmlns:xlink="http://www.w3.org/1999/xlink" content-type="institution" xlink:title="Museum of Hebei University, Baoding, China" xlink:type="simple">MHBU</abbrev>), Lingshui, Diaoluoshan, 300 m, 11.v.2014, leg. J .Y. Su; • 1♀ (<abbrev xmlns:xlink="http://www.w3.org/1999/xlink" content-type="institution" xlink:title="Museum of Hebei University, Baoding, China" xlink:type="simple">MHBU</abbrev>), Lengdong, Jianfeng, Mingfeng Valley, 3.vi.2014, leg. J. Y. Su; • 2♀♀ (<abbrev xmlns:xlink="http://www.w3.org/1999/xlink" content-type="institution" xlink:title="Museum of Hebei University, Baoding, China" xlink:type="simple">MHBU</abbrev>), Baisha, Miaocun, 4–5.vi.2007, leg. Y. B. Ba &amp; J. T. Lang.</p></tp:treatment-sec><tp:treatment-sec sec-type="Diagnosis"><title>Diagnosis.</title><p>This species resembles <italic><tp:taxon-name><tp:taxon-name-part taxon-name-part-type="genus" reg="Plateros">P.</tp:taxon-name-part> <tp:taxon-name-part taxon-name-part-type="species" reg="incurvusimimus">incurvusimimus</tp:taxon-name-part></tp:taxon-name></italic>, but it can be easily differentiated from the latter by combination of the following characters: posterior angle of pronotum nearly right-angled (Fig. <xref ref-type="fig" rid="F4">4C</xref>), instead of acutely angled (Fig. <xref ref-type="fig" rid="F4">4A</xref>); phallus laterally bent in middle (Fig. <xref ref-type="fig" rid="F5">5D, E</xref>), instead of bend at apical 1/3 (Fig. <xref ref-type="fig" rid="F5">5A, B</xref>); apical part of phallus with a ventral notch in lateral view (Fig. <xref ref-type="fig" rid="F5">5F</xref>), instead of without any notch (Fig. <xref ref-type="fig" rid="F5">5C</xref>).</p></tp:treatment-sec><tp:treatment-sec sec-type="Description"><title>Description.</title><p>Body length 5.1–8.1 mm (both sexes; 5.8 mm in male holotype), width at humeri 1.0–2.8 mm (both sexes, 1.3 mm in holotype).</p><p><bold>Male</bold> (Fig. <xref ref-type="fig" rid="F4">4C</xref>). Body black; promotum black with red margin; elytra brownish black. Surface covered with short, brown pubescence.</p><p><bold><italic>Head</italic></bold> flat dorsally; eyes large, interocular distance 1.2× eye diameter. Antennae nearly filiform, reaching elytral half part when inclined; antennomeres III–IV long, triangular, with their length 1.3–1.6× width; antennomeres V–XI parallel-sided; antennomere III 1.9× longer than II; antennomere IV 1.3× longer than III; antennomeres IV and V subequal in length; antennomere VI 1.2× longer than V; antennomeres VI–XI subequal in length.</p><p><bold><italic>Pronotum</italic></bold> nearly trapezoidal, width 1.2× length; anterior margin arched forward, lateral margins nearly straight, posterior margin slightly bisinuate; anterior angles obtusely rounded, posterior angles nearly right-angled, not posteriorly projecting.</p><p><bold><italic>Elytra</italic></bold> widened posteriorly, length 2.5× width, 4.6× longer than pronotum at midlength; both primary and secondary costae slightly developed.</p><p><bold><italic>Phallus</italic></bold> slender, 3.6× as long as phallobase, generally spoon-shaped in ventral and dorsal views, apical half part flattened and rounded at apex, bent laterally at a 45° angle to basal part (Fig. <xref ref-type="fig" rid="F5">5D, E</xref>), with a pair of lateral ridges along apical 1/3 (Fig. <xref ref-type="fig" rid="F5">5D, E</xref>) and a notch at subapical 1/4 (Fig. <xref ref-type="fig" rid="F5">5F</xref>), globally expanded near base (Fig. <xref ref-type="fig" rid="F5">5D–F</xref>).</p><p><bold>Female</bold> (Fig. <xref ref-type="fig" rid="F4">4D</xref>). Similar to males, but eyes smaller; interocular distance 1.5× eye diameter. Pronotum with posterior angles posteriorly projecting. Elytra nearly parallel-sided.</p></tp:treatment-sec><tp:treatment-sec sec-type="Etymology"><title>Etymology.</title><p>This species is derived from the Latin <italic>sinuatus</italic> (to wind, bend, curve), referring to its aedeagus shape, which is sinuate in dorsal and ventral views.</p></tp:treatment-sec><tp:treatment-sec sec-type="Distribution"><title>Distribution.</title><p>China (Hainan).</p></tp:treatment-sec><tp:treatment-sec><!--Section generated to contain objects referenced in tp:taxon-treatment.--><fig id="F4" position="float" orientation="portrait"><object-id xmlns:xlink="http://www.w3.org/1999/xlink" content-type="doi" xlink:type="simple">10.3897/zookeys.1277.184735.figure4</object-id><object-id xmlns:xlink="http://www.w3.org/1999/xlink" content-type="arpha" xlink:type="simple">644F6643-BC58-5FC7-9552-AAE84B80A909</object-id><label>Figure 4.</label><caption><p>Habitus, dorsal view. <bold>A</bold>. <italic><tp:taxon-name><tp:taxon-name-part taxon-name-part-type="genus" reg="Plateros">Plateros</tp:taxon-name-part> <tp:taxon-name-part taxon-name-part-type="species" reg="incurvusimimus">incurvusimimus</tp:taxon-name-part></tp:taxon-name></italic> Fang, Yang, Yang &amp; Liu, 2024; <bold>B</bold>. Female <italic><tp:taxon-name><tp:taxon-name-part taxon-name-part-type="genus" reg="Plateros">P.</tp:taxon-name-part> <tp:taxon-name-part taxon-name-part-type="species" reg="incurvusimimus">incurvusimimus</tp:taxon-name-part></tp:taxon-name></italic>; <bold>C</bold>. Male <italic><tp:taxon-name><tp:taxon-name-part taxon-name-part-type="genus" reg="Plateros">P.</tp:taxon-name-part> <tp:taxon-name-part taxon-name-part-type="species" reg="sinuatus">sinuatus</tp:taxon-name-part></tp:taxon-name></italic> sp. nov.; <bold>D</bold>. Female <italic><tp:taxon-name><tp:taxon-name-part taxon-name-part-type="genus" reg="Plateros">P.</tp:taxon-name-part> <tp:taxon-name-part taxon-name-part-type="species" reg="sinuatus">sinuatus</tp:taxon-name-part></tp:taxon-name></italic> sp. nov. Scale bars: 2.0 mm.</p></caption><graphic xmlns:xlink="http://www.w3.org/1999/xlink" xlink:href="zookeys-1277-281_article-184735__-g004.jpg" id="oo_1598362.jpg" position="float" orientation="portrait" xlink:type="simple"><uri content-type="original_file" xlink:type="simple">https://binary.pensoft.net/fig/1598362</uri></graphic></fig><fig id="F5" position="float" orientation="portrait"><object-id xmlns:xlink="http://www.w3.org/1999/xlink" content-type="doi" xlink:type="simple">10.3897/zookeys.1277.184735.figure5</object-id><object-id xmlns:xlink="http://www.w3.org/1999/xlink" content-type="arpha" xlink:type="simple">68D0CC78-332C-595B-923E-D4F3B9EF895D</object-id><label>Figure 5.</label><caption><p>Aedeagus. <bold>A–C</bold>. <italic><tp:taxon-name><tp:taxon-name-part taxon-name-part-type="genus" reg="Plateros">Plateros</tp:taxon-name-part> <tp:taxon-name-part taxon-name-part-type="species" reg="incurvusimimus">incurvusimimus</tp:taxon-name-part></tp:taxon-name></italic> Fang, Yang, Yang &amp; Liu, 2024; <bold>D–F</bold>. <italic><tp:taxon-name><tp:taxon-name-part taxon-name-part-type="genus" reg="Plateros">P.</tp:taxon-name-part> <tp:taxon-name-part taxon-name-part-type="species" reg="sinuatus">sinuatus</tp:taxon-name-part></tp:taxon-name></italic> sp. nov.; <bold>G–I</bold>. <italic><tp:taxon-name><tp:taxon-name-part taxon-name-part-type="genus" reg="Plateros">P.</tp:taxon-name-part> <tp:taxon-name-part taxon-name-part-type="species" reg="elongatus">elongatus</tp:taxon-name-part></tp:taxon-name></italic> sp. nov.; <bold>J–L</bold>. <italic><tp:taxon-name><tp:taxon-name-part taxon-name-part-type="genus" reg="Plateros">P.</tp:taxon-name-part> <tp:taxon-name-part taxon-name-part-type="species" reg="bachmaensis">bachmaensis</tp:taxon-name-part></tp:taxon-name></italic> Kazantsev &amp; Pham, 2026. <bold>A, D, G, J</bold>. Dorsal view; <bold>B, E, H, K</bold>. Ventral view; <bold>C, F, I, L</bold>. Lateral view. Scale bars: 0.5 mm.</p></caption><graphic xmlns:xlink="http://www.w3.org/1999/xlink" xlink:href="zookeys-1277-281_article-184735__-g005.jpg" id="oo_1598363.jpg" position="float" orientation="portrait" xlink:type="simple"><uri content-type="original_file" xlink:type="simple">https://binary.pensoft.net/fig/1598363</uri></graphic></fig></tp:treatment-sec></tp:taxon-treatment>
