# Supplementary material for: New species of Plateros Bourgeois, 1879 (Coleoptera, Lycidae) from Hainan Island, China
Source: Zookeys. 2026 Apr 17;1277:281–300. doi: 10.3897/zookeys.1277.184735 (PMC13109737; doi:10.3897/zookeys.1277.184735)
Supplement: XML Treatment for Plateros dentaticornis [file zookeys.1277.184735-treatment9.xml]

<!DOCTYPE tp:taxon-treatment
  PUBLIC "-//TaxonX//DTD Taxonomic Treatment Publishing DTD v0 20100105//EN" "tax-treatment-NSO.dtd">
<tp:taxon-treatment xmlns:tp="http://www.plazi.org/taxpub"><tp:treatment-meta><kwd-group><label>Taxon classification</label><kwd>
                <named-content content-type="kingdom">Animalia</named-content>
              </kwd><kwd>
                <named-content content-type="order">Coleoptera</named-content>
              </kwd><kwd>
                <named-content content-type="family">Lycidae</named-content>
              </kwd></kwd-group><mixed-citation publication-type="journal"><person-group><name><surname>Wang</surname><given-names>Chengtao</given-names></name><name><surname>Yang</surname><given-names>Yuxia</given-names></name><name><surname>Fang</surname><given-names>Chen</given-names></name><name><surname>Yang</surname><given-names>Xingke</given-names></name><name><surname>Liu</surname><given-names>Haoyu</given-names></name></person-group><article-title>New species of <italic><tp:taxon-name><tp:taxon-name-part taxon-name-part-type="genus" reg="Plateros">Plateros</tp:taxon-name-part></tp:taxon-name></italic> Bourgeois, 1879 (<tp:taxon-name><tp:taxon-name-part taxon-name-part-type="order" reg="Coleoptera">Coleoptera</tp:taxon-name-part></tp:taxon-name>, <tp:taxon-name><tp:taxon-name-part taxon-name-part-type="family" reg="Lycidae">Lycidae</tp:taxon-name-part></tp:taxon-name>) from Hainan Island, China</article-title><source>Zookeys</source><day>17</day><month>04</month><year>2026</year><volume>1277</volume><fpage>281</fpage><lpage>300</lpage><pub-id pub-id-type="doi">10.3897/zookeys.1277.184735</pub-id></mixed-citation></tp:treatment-meta><tp:nomenclature><tp:taxon-name><object-id xmlns:xlink="http://www.w3.org/1999/xlink" content-type="arpha" xlink:type="simple">DE09C696-96A1-56C7-8EBB-680A56A30FB5</object-id>
                    		<tp:taxon-name-part taxon-name-part-type="genus" reg="Plateros">Plateros</tp:taxon-name-part> <tp:taxon-name-part taxon-name-part-type="species" reg="dentaticornis">dentaticornis</tp:taxon-name-part>
                    	
                    		<object-id xmlns:xlink="http://www.w3.org/1999/xlink" content-type="zoobank" xlink:type="simple">https://zoobank.org/E23A34EE-4DD6-4ED2-949B-B922EDCFA030</object-id>
                    	</tp:taxon-name><tp:taxon-authority>Y. Yang, Wang &amp; Liu</tp:taxon-authority><tp:taxon-status xmlns:xlink="http://www.w3.org/1999/xlink" xlink:type="simple">sp. nov.</tp:taxon-status><xref ref-type="fig" rid="F6">Figs 6C</xref><xref ref-type="fig" rid="F7">, 7A–C</xref></tp:nomenclature><tp:treatment-sec sec-type="Type material"><title>Type material.</title><p><bold><italic>Holotype</italic></bold>. China • Hainan: 1♂ (<abbrev xmlns:xlink="http://www.w3.org/1999/xlink" content-type="institution" xlink:title="Museum of Hebei University, Baoding, China" xlink:type="simple">MHBU</abbrev>), Baisha, Yinggezui, 630 m, 22.v.2014, leg. J. Y. Su.</p></tp:treatment-sec><tp:treatment-sec sec-type="Diagnosis"><title>Diagnosis.</title><p>This species is similar to <italic><tp:taxon-name><tp:taxon-name-part taxon-name-part-type="genus" reg="Plateros">P.</tp:taxon-name-part> <tp:taxon-name-part taxon-name-part-type="species" reg="hainanensis">hainanensis</tp:taxon-name-part></tp:taxon-name></italic> sp. nov. in the appearance, but it can be easily differentiated from the latter by the following: male antennae covered with long pubescence and antennomeres IV–X protruding and very sharp at lateroapical angles (Fig. <xref ref-type="fig" rid="F6">6C</xref>), versus without any long pubescence and antennomeres IV–X obtuse at lateroapical angles (Fig. <xref ref-type="fig" rid="F3">3C</xref>); phallus generally spiral (Fig. <xref ref-type="fig" rid="F7">7A–C</xref>), versus slightly laterally bent (Fig. <xref ref-type="fig" rid="F2">2J–L</xref>).</p><fig id="F7" position="float" orientation="portrait"><object-id xmlns:xlink="http://www.w3.org/1999/xlink" content-type="doi" xlink:type="simple">10.3897/zookeys.1277.184735.figure7</object-id><object-id xmlns:xlink="http://www.w3.org/1999/xlink" content-type="arpha" xlink:type="simple">D9D7AC01-580A-5834-A78D-59A59BF950F1</object-id><label>Figure 7.</label><caption><p>Aedeagus. <bold>A–C</bold>. <italic><tp:taxon-name><tp:taxon-name-part taxon-name-part-type="genus" reg="Plateros">Plateros</tp:taxon-name-part> <tp:taxon-name-part taxon-name-part-type="species" reg="dentaticornis">dentaticornis</tp:taxon-name-part></tp:taxon-name></italic> sp. nov.; <bold>D–F</bold>. <italic><tp:taxon-name><tp:taxon-name-part taxon-name-part-type="genus" reg="Plateros">P.</tp:taxon-name-part> <tp:taxon-name-part taxon-name-part-type="species" reg="spinulosus">spinulosus</tp:taxon-name-part></tp:taxon-name></italic> sp. nov. <bold>A, D</bold>. Dorsal view; <bold>B, E</bold>. Ventral view, <bold>C, F</bold>. Lateral view. Scale bars: 0.5 mm.</p></caption><graphic xmlns:xlink="http://www.w3.org/1999/xlink" xlink:href="zookeys-1277-281_article-184735__-g007.jpg" id="oo_1598365.jpg" position="float" orientation="portrait" xlink:type="simple"><uri content-type="original_file" xlink:type="simple">https://binary.pensoft.net/fig/1598365</uri></graphic></fig></tp:treatment-sec><tp:treatment-sec sec-type="Description"><title>Description.</title><p>Body length 4.5 mm, width at humeri 1.2 mm.</p><p><bold>Male</bold> (Fig. <xref ref-type="fig" rid="F6">6C</xref>). Body black; pronotum and elytra brown, and basal parts of femora yellow. Surface covered with short, brownish pubescence.</p><p><bold><italic>Head</italic></bold> flat dorsally; eyes large, interocular distance 1.0× eye diameter. Antennae serrate, covered with long, brownish pubescence, almost reaching elytral apex when inclined; antennomeres III–X long, triangular, length 2.0–2.5× width, with lateroapical angles protruding and sharp at apices; antennomere III 3.5× longer than II; antennomere IV 1.2× longer than III; antennomeres V–XI subequal in length.</p><p><bold><italic>Pronotum</italic></bold> nearly trapezoidal, width 1.3× length; anterior margin acutely arched forward, lateral margins slightly sinuate, posterior margin slightly bisinuate; anterior angles obtusely rounded, posterior angles posteriorly projecting.</p><p><bold><italic>Elytra</italic></bold> posteriorly widened, length 3.2× width, 4.9× longer than pronotum at midlength; both primary and secondary costae slightly developed.</p><p><bold><italic>Phallus</italic></bold> 5.6× as long as phallobase, slender, and generally spiral; apical 1/3 flattened and widened, narrowly rounded at apex, longitudinally grooved dorsally near apex, twisted at a 45° angle to middle part, basal 1/3 nearly straight, strongly bent at a 90° angle to middle part (Fig. <xref ref-type="fig" rid="F7">7A, B</xref>), feebly globally expanded near base (Fig. <xref ref-type="fig" rid="F7">7A–C</xref>).</p><p><bold>Female</bold>. Unknown.</p></tp:treatment-sec><tp:treatment-sec sec-type="Etymology"><title>Etymology.</title><p>This species is derived from the Latin <italic>dentatus</italic> (toothed) and <italic>cornus</italic> (horn), referring to its serrate antennae.</p></tp:treatment-sec><tp:treatment-sec sec-type="Distribution"><title>Distribution.</title><p>China (Hainan).</p></tp:treatment-sec><tp:treatment-sec><!--Section generated to contain objects referenced in tp:taxon-treatment.--><fig id="F6" position="float" orientation="portrait"><object-id xmlns:xlink="http://www.w3.org/1999/xlink" content-type="doi" xlink:type="simple">10.3897/zookeys.1277.184735.figure6</object-id><object-id xmlns:xlink="http://www.w3.org/1999/xlink" content-type="arpha" xlink:type="simple">16FC636B-C305-5419-AB8B-EA456A8E1617</object-id><label>Figure 6.</label><caption><p>Male habitus, dorsal view. <bold>A</bold>. <italic><tp:taxon-name><tp:taxon-name-part taxon-name-part-type="genus" reg="Plateros">Plateros</tp:taxon-name-part> <tp:taxon-name-part taxon-name-part-type="species" reg="elongatus">elongatus</tp:taxon-name-part></tp:taxon-name></italic> sp. nov.; <bold>B</bold>. <italic><tp:taxon-name><tp:taxon-name-part taxon-name-part-type="genus" reg="Plateros">P.</tp:taxon-name-part> <tp:taxon-name-part taxon-name-part-type="species" reg="bachmaensis">bachmaensis</tp:taxon-name-part></tp:taxon-name></italic> Kazantsev &amp; Pham, 2026; <bold>C</bold>. <italic><tp:taxon-name><tp:taxon-name-part taxon-name-part-type="genus" reg="Plateros">P.</tp:taxon-name-part> <tp:taxon-name-part taxon-name-part-type="species" reg="dentaticornis">dentaticornis</tp:taxon-name-part></tp:taxon-name></italic> sp. nov.; <bold>D</bold>. <italic><tp:taxon-name><tp:taxon-name-part taxon-name-part-type="genus" reg="Plateros">P.</tp:taxon-name-part> <tp:taxon-name-part taxon-name-part-type="species" reg="spinulosus">spinulosus</tp:taxon-name-part></tp:taxon-name></italic> sp. nov. Scale bars: 2.0 mm.</p></caption><graphic xmlns:xlink="http://www.w3.org/1999/xlink" xlink:href="zookeys-1277-281_article-184735__-g006.jpg" id="oo_1598364.jpg" position="float" orientation="portrait" xlink:type="simple"><uri content-type="original_file" xlink:type="simple">https://binary.pensoft.net/fig/1598364</uri></graphic></fig><fig id="F3" position="float" orientation="portrait"><object-id xmlns:xlink="http://www.w3.org/1999/xlink" content-type="doi" xlink:type="simple">10.3897/zookeys.1277.184735.figure3</object-id><object-id xmlns:xlink="http://www.w3.org/1999/xlink" content-type="arpha" xlink:type="simple">BA762F64-3D03-5A90-8D66-C7DE70C85AD9</object-id><label>Figure 3.</label><caption><p>Habitus, dorsal view. <bold>A</bold>. Male <italic><tp:taxon-name><tp:taxon-name-part taxon-name-part-type="genus" reg="Plateros">Plateros</tp:taxon-name-part> <tp:taxon-name-part taxon-name-part-type="species" reg="chinensis">chinensis</tp:taxon-name-part></tp:taxon-name></italic> Waterhouse, 1879; <bold>B</bold>. Female <italic><tp:taxon-name><tp:taxon-name-part taxon-name-part-type="genus" reg="Plateros">P.</tp:taxon-name-part> <tp:taxon-name-part taxon-name-part-type="species" reg="chinensis">chinensis</tp:taxon-name-part></tp:taxon-name></italic>; <bold>C</bold>. Male <italic><tp:taxon-name><tp:taxon-name-part taxon-name-part-type="genus" reg="Plateros">P.</tp:taxon-name-part> <tp:taxon-name-part taxon-name-part-type="species" reg="hainanensis">hainanensis</tp:taxon-name-part></tp:taxon-name></italic> sp. nov.; <bold>D</bold>. Female <italic><tp:taxon-name><tp:taxon-name-part taxon-name-part-type="genus" reg="Plateros">P.</tp:taxon-name-part> <tp:taxon-name-part taxon-name-part-type="species" reg="hainanensis">hainanensis</tp:taxon-name-part></tp:taxon-name></italic> sp. nov. Scale bars: 2.0 mm.</p></caption><graphic xmlns:xlink="http://www.w3.org/1999/xlink" xlink:href="zookeys-1277-281_article-184735__-g003.jpg" id="oo_1598361.jpg" position="float" orientation="portrait" xlink:type="simple"><uri content-type="original_file" xlink:type="simple">https://binary.pensoft.net/fig/1598361</uri></graphic></fig><fig id="F2" position="float" orientation="portrait"><object-id xmlns:xlink="http://www.w3.org/1999/xlink" content-type="doi" xlink:type="simple">10.3897/zookeys.1277.184735.figure2</object-id><object-id xmlns:xlink="http://www.w3.org/1999/xlink" content-type="arpha" xlink:type="simple">67855476-B205-5F45-B221-EC49D909AA18</object-id><label>Figure 2.</label><caption><p>Aedeagus. <bold>A–C</bold>. <italic><tp:taxon-name><tp:taxon-name-part taxon-name-part-type="genus" reg="Plateros">Plateros</tp:taxon-name-part> <tp:taxon-name-part taxon-name-part-type="species" reg="belokobylskyi">belokobylskyi</tp:taxon-name-part></tp:taxon-name></italic> Kazantsev, 2011; <bold>D–F</bold>. <italic><tp:taxon-name><tp:taxon-name-part taxon-name-part-type="genus" reg="Plateros">P.</tp:taxon-name-part> <tp:taxon-name-part taxon-name-part-type="species" reg="binhanus">binhanus</tp:taxon-name-part></tp:taxon-name></italic> (Pic, 1925); <bold>G–I</bold>. <italic><tp:taxon-name><tp:taxon-name-part taxon-name-part-type="genus" reg="Plateros">P.</tp:taxon-name-part> <tp:taxon-name-part taxon-name-part-type="species" reg="chinensis">chinensis</tp:taxon-name-part></tp:taxon-name></italic> Waterhouse, 1879; <bold>J–L</bold>. <italic><tp:taxon-name><tp:taxon-name-part taxon-name-part-type="genus" reg="Plateros">P.</tp:taxon-name-part> <tp:taxon-name-part taxon-name-part-type="species" reg="hainanensis">hainanensis</tp:taxon-name-part></tp:taxon-name></italic> sp. nov. <bold>A, D, G, J</bold>. Dorsal view; <bold>B, E, H, K</bold>. Ventral view; <bold>C, F, I, L</bold>. Lateral view. Scale bars: 0.5 mm.</p></caption><graphic xmlns:xlink="http://www.w3.org/1999/xlink" xlink:href="zookeys-1277-281_article-184735__-g002.jpg" id="oo_1598360.jpg" position="float" orientation="portrait" xlink:type="simple"><uri content-type="original_file" xlink:type="simple">https://binary.pensoft.net/fig/1598360</uri></graphic></fig></tp:treatment-sec></tp:taxon-treatment>
