# Supplementary material for: New species of Plateros Bourgeois, 1879 (Coleoptera, Lycidae) from Hainan Island, China
Source: Zookeys. 2026 Apr 17;1277:281–300. doi: 10.3897/zookeys.1277.184735 (PMC13109737; doi:10.3897/zookeys.1277.184735)
Supplement: XML Treatment for Plateros spinulosus [file zookeys.1277.184735-treatment10.xml]

<!DOCTYPE tp:taxon-treatment
  PUBLIC "-//TaxonX//DTD Taxonomic Treatment Publishing DTD v0 20100105//EN" "tax-treatment-NSO.dtd">
<tp:taxon-treatment xmlns:tp="http://www.plazi.org/taxpub"><tp:treatment-meta><kwd-group><label>Taxon classification</label><kwd>
                <named-content content-type="kingdom">Animalia</named-content>
              </kwd><kwd>
                <named-content content-type="order">Coleoptera</named-content>
              </kwd><kwd>
                <named-content content-type="family">Lycidae</named-content>
              </kwd></kwd-group><mixed-citation publication-type="journal"><person-group><name><surname>Wang</surname><given-names>Chengtao</given-names></name><name><surname>Yang</surname><given-names>Yuxia</given-names></name><name><surname>Fang</surname><given-names>Chen</given-names></name><name><surname>Yang</surname><given-names>Xingke</given-names></name><name><surname>Liu</surname><given-names>Haoyu</given-names></name></person-group><article-title>New species of <italic><tp:taxon-name><tp:taxon-name-part taxon-name-part-type="genus" reg="Plateros">Plateros</tp:taxon-name-part></tp:taxon-name></italic> Bourgeois, 1879 (<tp:taxon-name><tp:taxon-name-part taxon-name-part-type="order" reg="Coleoptera">Coleoptera</tp:taxon-name-part></tp:taxon-name>, <tp:taxon-name><tp:taxon-name-part taxon-name-part-type="family" reg="Lycidae">Lycidae</tp:taxon-name-part></tp:taxon-name>) from Hainan Island, China</article-title><source>Zookeys</source><day>17</day><month>04</month><year>2026</year><volume>1277</volume><fpage>281</fpage><lpage>300</lpage><pub-id pub-id-type="doi">10.3897/zookeys.1277.184735</pub-id></mixed-citation></tp:treatment-meta><tp:nomenclature><tp:taxon-name><object-id xmlns:xlink="http://www.w3.org/1999/xlink" content-type="arpha" xlink:type="simple">C44E01F6-D72E-5139-80F9-3954C4F001EE</object-id>
                    		<tp:taxon-name-part taxon-name-part-type="genus" reg="Plateros">Plateros</tp:taxon-name-part> <tp:taxon-name-part taxon-name-part-type="species" reg="spinulosus">spinulosus</tp:taxon-name-part>
                    	
                    		<object-id xmlns:xlink="http://www.w3.org/1999/xlink" content-type="zoobank" xlink:type="simple">https://zoobank.org/C07F4B93-3E22-473A-A10B-118DC92C5EDA</object-id>
                    	</tp:taxon-name><tp:taxon-authority>Y. Yang, Fang &amp; Liu</tp:taxon-authority><tp:taxon-status xmlns:xlink="http://www.w3.org/1999/xlink" xlink:type="simple">sp. nov.</tp:taxon-status><xref ref-type="fig" rid="F6">Figs 6D</xref><xref ref-type="fig" rid="F7">, 7D–F</xref></tp:nomenclature><tp:treatment-sec sec-type="Type material"><title>Type material.</title><p><bold><italic>Holotype</italic></bold>. China • Hainan: ♂ (<abbrev xmlns:xlink="http://www.w3.org/1999/xlink" content-type="institution" xlink:title="Museum of Hebei University, Baoding, China" xlink:type="simple">MHBU</abbrev>), Ledong, Jianfeng, Tianchi, 100 m, 5.vi.2014, leg. J. Y. Su.</p></tp:treatment-sec><tp:treatment-sec sec-type="Diagnosis"><title>Diagnosis.</title><p>This species resembles <italic><tp:taxon-name><tp:taxon-name-part taxon-name-part-type="genus" reg="Plateros">P.</tp:taxon-name-part> <tp:taxon-name-part taxon-name-part-type="species" reg="binhanus">binhanus</tp:taxon-name-part></tp:taxon-name></italic> in the appearance, but it can be differentiated from the latter by combination of the following characters: male antennae with long pubescence, versus without long pubescence (Fig. <xref ref-type="fig" rid="F1">1C</xref>); antennomeres III–X with shorter lamellae (Fig. <xref ref-type="fig" rid="F6">6D</xref>), versus lamellae longer (Fig. <xref ref-type="fig" rid="F1">1C</xref>); pronotum with posterior angles feebly posteriorly projected, versus distinctly projecting (Fig. <xref ref-type="fig" rid="F1">1C</xref>); phallus generally spiral (Fig. <xref ref-type="fig" rid="F7">7D–F</xref>), versus screw-shaped (Fig. <xref ref-type="fig" rid="F2">2D–F</xref>).</p></tp:treatment-sec><tp:treatment-sec sec-type="Description"><title>Description.</title><p>Body length 8.2 mm (holotype), width at humeri 2.3 mm (holotype).</p><p><bold>Male</bold> (Fig. <xref ref-type="fig" rid="F6">6D</xref>). Body brownish; pronotum and elytra orange-yellow. Coxae and basal parts of femora yellow. Surface covered with short, brownish pubescence.</p><p><bold><italic>Head</italic></bold> flat dorsally; eyes small, interocullar distance 1.6× eye diameter. Antennae pectinate, covered with long pubescence, reaching elytral apices when inclined; antennomeres III–X with slender lamellae, 0.7–1.0× longer than corresponding joint itself; antennomere XI filiform; antennomere III 3.1× longer than II; antennomere IV 1.2× longer than III; antennomeres IV–IX and XI subequal in length; antennomere IX 1.3× longer than X.</p><p><bold><italic>Pronotum</italic></bold> nearly trapezoidal, width 1.6× length; anterior margin acutely arched forward, lateral margins nearly straight, posterior margin slightly bisinuate; anterior angles obtusely rounded, posterior angles acute and feebly laterally projecting.</p><p><bold><italic>Elytra</italic></bold> widened posteriorly, length 2.9× width, 4.9× longer than pronotum at midlength; both primary and secondary costae slightly developed.</p><p><bold><italic>Phallus</italic></bold> 5.0× as long as phallobase, generally spiral, apical 1/3 nearly even in width, with a pair of longitudinal dorsal ridges, twisted at a 45° angle to middle part, basal 1/3 nearly straight, strongly bent at a 90° angle to middle part (Fig. <xref ref-type="fig" rid="F7">7D, E</xref>), with a small spine on portion between middle and basal parts (Fig. <xref ref-type="fig" rid="F7">7F</xref>), hardly expanded near base (Fig. <xref ref-type="fig" rid="F7">7D–F</xref>).</p><p><bold>Female</bold>. Unknown.</p></tp:treatment-sec><tp:treatment-sec sec-type="Etymology"><title>Etymology.</title><p>The name of species is derived from the Latin <italic>spinalis</italic> (of or pertaining to a thorn or spine), referring to its phallus with a small spine.</p></tp:treatment-sec><tp:treatment-sec sec-type="Distribution"><title>Distribution.</title><p>China (Hainan).</p></tp:treatment-sec><tp:treatment-sec><!--Section generated to contain objects referenced in tp:taxon-treatment.--><fig id="F6" position="float" orientation="portrait"><object-id xmlns:xlink="http://www.w3.org/1999/xlink" content-type="doi" xlink:type="simple">10.3897/zookeys.1277.184735.figure6</object-id><object-id xmlns:xlink="http://www.w3.org/1999/xlink" content-type="arpha" xlink:type="simple">16FC636B-C305-5419-AB8B-EA456A8E1617</object-id><label>Figure 6.</label><caption><p>Male habitus, dorsal view. <bold>A</bold>. <italic><tp:taxon-name><tp:taxon-name-part taxon-name-part-type="genus" reg="Plateros">Plateros</tp:taxon-name-part> <tp:taxon-name-part taxon-name-part-type="species" reg="elongatus">elongatus</tp:taxon-name-part></tp:taxon-name></italic> sp. nov.; <bold>B</bold>. <italic><tp:taxon-name><tp:taxon-name-part taxon-name-part-type="genus" reg="Plateros">P.</tp:taxon-name-part> <tp:taxon-name-part taxon-name-part-type="species" reg="bachmaensis">bachmaensis</tp:taxon-name-part></tp:taxon-name></italic> Kazantsev &amp; Pham, 2026; <bold>C</bold>. <italic><tp:taxon-name><tp:taxon-name-part taxon-name-part-type="genus" reg="Plateros">P.</tp:taxon-name-part> <tp:taxon-name-part taxon-name-part-type="species" reg="dentaticornis">dentaticornis</tp:taxon-name-part></tp:taxon-name></italic> sp. nov.; <bold>D</bold>. <italic><tp:taxon-name><tp:taxon-name-part taxon-name-part-type="genus" reg="Plateros">P.</tp:taxon-name-part> <tp:taxon-name-part taxon-name-part-type="species" reg="spinulosus">spinulosus</tp:taxon-name-part></tp:taxon-name></italic> sp. nov. Scale bars: 2.0 mm.</p></caption><graphic xmlns:xlink="http://www.w3.org/1999/xlink" xlink:href="zookeys-1277-281_article-184735__-g006.jpg" id="oo_1598364.jpg" position="float" orientation="portrait" xlink:type="simple"><uri content-type="original_file" xlink:type="simple">https://binary.pensoft.net/fig/1598364</uri></graphic></fig><fig id="F7" position="float" orientation="portrait"><object-id xmlns:xlink="http://www.w3.org/1999/xlink" content-type="doi" xlink:type="simple">10.3897/zookeys.1277.184735.figure7</object-id><object-id xmlns:xlink="http://www.w3.org/1999/xlink" content-type="arpha" xlink:type="simple">D9D7AC01-580A-5834-A78D-59A59BF950F1</object-id><label>Figure 7.</label><caption><p>Aedeagus. <bold>A–C</bold>. <italic><tp:taxon-name><tp:taxon-name-part taxon-name-part-type="genus" reg="Plateros">Plateros</tp:taxon-name-part> <tp:taxon-name-part taxon-name-part-type="species" reg="dentaticornis">dentaticornis</tp:taxon-name-part></tp:taxon-name></italic> sp. nov.; <bold>D–F</bold>. <italic><tp:taxon-name><tp:taxon-name-part taxon-name-part-type="genus" reg="Plateros">P.</tp:taxon-name-part> <tp:taxon-name-part taxon-name-part-type="species" reg="spinulosus">spinulosus</tp:taxon-name-part></tp:taxon-name></italic> sp. nov. <bold>A, D</bold>. Dorsal view; <bold>B, E</bold>. Ventral view, <bold>C, F</bold>. Lateral view. Scale bars: 0.5 mm.</p></caption><graphic xmlns:xlink="http://www.w3.org/1999/xlink" xlink:href="zookeys-1277-281_article-184735__-g007.jpg" id="oo_1598365.jpg" position="float" orientation="portrait" xlink:type="simple"><uri content-type="original_file" xlink:type="simple">https://binary.pensoft.net/fig/1598365</uri></graphic></fig><fig id="F1" position="float" orientation="portrait"><object-id xmlns:xlink="http://www.w3.org/1999/xlink" content-type="doi" xlink:type="simple">10.3897/zookeys.1277.184735.figure1</object-id><object-id xmlns:xlink="http://www.w3.org/1999/xlink" content-type="arpha" xlink:type="simple">013E7332-151D-5492-80BC-AB878A4A7308</object-id><label>Figure 1.</label><caption><p>Habitus, dorsal view. <bold>A</bold>. Male <italic><tp:taxon-name><tp:taxon-name-part taxon-name-part-type="genus" reg="Plateros">Plateros</tp:taxon-name-part> <tp:taxon-name-part taxon-name-part-type="species" reg="belokobylskyi">belokobylskyi</tp:taxon-name-part></tp:taxon-name></italic> Kazantsev, 2011; <bold>B</bold>. Female <italic><tp:taxon-name><tp:taxon-name-part taxon-name-part-type="genus" reg="Plateros">P.</tp:taxon-name-part> <tp:taxon-name-part taxon-name-part-type="species" reg="belokobylskyi">belokobylskyi</tp:taxon-name-part></tp:taxon-name></italic>; <bold>C</bold>. Male <italic><tp:taxon-name><tp:taxon-name-part taxon-name-part-type="genus" reg="Plateros">P.</tp:taxon-name-part> <tp:taxon-name-part taxon-name-part-type="species" reg="binhanus">binhanus</tp:taxon-name-part></tp:taxon-name></italic> (Pic, 1925). Scale bars: 2.0 mm.</p></caption><graphic xmlns:xlink="http://www.w3.org/1999/xlink" xlink:href="zookeys-1277-281_article-184735__-g001.jpg" id="oo_1598359.jpg" position="float" orientation="portrait" xlink:type="simple"><uri content-type="original_file" xlink:type="simple">https://binary.pensoft.net/fig/1598359</uri></graphic></fig><fig id="F2" position="float" orientation="portrait"><object-id xmlns:xlink="http://www.w3.org/1999/xlink" content-type="doi" xlink:type="simple">10.3897/zookeys.1277.184735.figure2</object-id><object-id xmlns:xlink="http://www.w3.org/1999/xlink" content-type="arpha" xlink:type="simple">67855476-B205-5F45-B221-EC49D909AA18</object-id><label>Figure 2.</label><caption><p>Aedeagus. <bold>A–C</bold>. <italic><tp:taxon-name><tp:taxon-name-part taxon-name-part-type="genus" reg="Plateros">Plateros</tp:taxon-name-part> <tp:taxon-name-part taxon-name-part-type="species" reg="belokobylskyi">belokobylskyi</tp:taxon-name-part></tp:taxon-name></italic> Kazantsev, 2011; <bold>D–F</bold>. <italic><tp:taxon-name><tp:taxon-name-part taxon-name-part-type="genus" reg="Plateros">P.</tp:taxon-name-part> <tp:taxon-name-part taxon-name-part-type="species" reg="binhanus">binhanus</tp:taxon-name-part></tp:taxon-name></italic> (Pic, 1925); <bold>G–I</bold>. <italic><tp:taxon-name><tp:taxon-name-part taxon-name-part-type="genus" reg="Plateros">P.</tp:taxon-name-part> <tp:taxon-name-part taxon-name-part-type="species" reg="chinensis">chinensis</tp:taxon-name-part></tp:taxon-name></italic> Waterhouse, 1879; <bold>J–L</bold>. <italic><tp:taxon-name><tp:taxon-name-part taxon-name-part-type="genus" reg="Plateros">P.</tp:taxon-name-part> <tp:taxon-name-part taxon-name-part-type="species" reg="hainanensis">hainanensis</tp:taxon-name-part></tp:taxon-name></italic> sp. nov. <bold>A, D, G, J</bold>. Dorsal view; <bold>B, E, H, K</bold>. Ventral view; <bold>C, F, I, L</bold>. Lateral view. Scale bars: 0.5 mm.</p></caption><graphic xmlns:xlink="http://www.w3.org/1999/xlink" xlink:href="zookeys-1277-281_article-184735__-g002.jpg" id="oo_1598360.jpg" position="float" orientation="portrait" xlink:type="simple"><uri content-type="original_file" xlink:type="simple">https://binary.pensoft.net/fig/1598360</uri></graphic></fig></tp:treatment-sec></tp:taxon-treatment>
